# Supplementary material for: Animal Protein versus Plant Protein in Supporting Lean Mass and Muscle Strength: A Systematic Review and Meta-Analysis of Randomized Controlled Trials
Source: Nutrients. 2021 Feb 18;13(2):661. doi: 10.3390/nu13020661 (PMC7926405; doi:10.3390/nu13020661)
Supplement: Supplementary file 1 [file nutrients-13-00661-s001.zip]

Archive with 1 entries (1 files):
- nutrients-1072651-supplementary.pdf
